# Supplementary material for: A Novel Polymer Film to Develop Heart Valve Prostheses
Source: Polymers (Basel). 2024 Nov 29;16(23):3373. doi: 10.3390/polym16233373 (PMC11644251; doi:10.3390/polym16233373)
Supplement: Supplementary file 1 [file polymers-16-03373-s001.zip]

Archive with 1 entries (1 files):
- polymers-3312020-supplementary.pdf
